# Supplementary material for: Optimization of Microfluidizer-Produced PLGA Nano-Micelles for Enhanced Stability and Antioxidant Efficacy: A Quality by Design Approach
Source: Pharmaceutics. 2025 Dec 25;18(1):25. doi: 10.3390/pharmaceutics18010025 (PMC12844988; doi:10.3390/pharmaceutics18010025)
Supplement: Supplementary file 1 [file pharmaceutics-18-00025-s001.zip]

Archive with 1 entries (1 files):
- pharmaceutics-3976925-supplementary.pdf
